# Supplementary material for: The effect of proactive, interactive, two-way texting on 12-month retention in antiretroviral therapy: Findings from a quasi-experimental study in Lilongwe, Malawi
Source: PLoS One. 2024 Aug 29;19(8):e0298494. doi: 10.1371/journal.pone.0298494 (PMC11361596; doi:10.1371/journal.pone.0298494)
Supplement: S1 File — Retention outcomes dataset in CSV format. (CSV) [file pone.0298494.s001.csv]

Serial_no	Treatment_group	Age_years	Sex	WHO_stage	Time_on_ART_befor_enrollment	Outcome_6months	Outcome_12months	Follow_up_time	Retention_dropout
1	2wT arm	31	Female	1 or 2 WHO	169	AliveOnART	AliveOnART	365	0
2	2wT arm	25	Female	1 or 2 WHO	0	AliveOnART	AliveOnART	365	0
3	2wT arm	37	Female	1 or 2 WHO	0	AliveOnART	AliveOnART	365	0
4	2wT arm	22	Male	1 or 2 WHO	0	AliveOnART	AliveOnART	365	0
5	2wT arm	39	Female	1 or 2 WHO	0	AliveOnART	AliveOnART	365	0
6	Routine	45	Female	1 or 2 WHO	0	AliveOnART	Defaulted	196	1
7	2wT arm	34	Male	1 or 2 WHO	0	AliveOnART	AliveOnART	365	0
8	2wT arm	42	Male	1 or 2 WHO	152	AliveOnART	TransferOut	249	0
9	Routine	26	Female	1 or 2 WHO	0	AliveOnART	AliveOnART	365	0
10	2wT arm	31	Female	1 or 2 WHO	124	AliveOnART	AliveOnART	365	0
11	2wT arm	32	Male	1 or 2 WHO	0	Defaulted	Defaulted	59	1
12	Routine	26	Female	1 or 2 WHO	0	Defaulted	Defaulted	1	1
13	2wT arm	33	Female	1 or 2 WHO	0	AliveOnART	AliveOnART	365	0
14	Routine	30	Female	1 or 2 WHO	0	AliveOnART	AliveOnART	365	0
15	Routine	45	Male	1 or 2 WHO	0	AliveOnART	AliveOnART	365	0
16	Routine	29	Female	1 or 2 WHO	0	TransferOut	TransferOut	27	0
17	Routine	35	Female	1 or 2 WHO	0	AliveOnART	Defaulted	95	1
18	Routine	36	Male	1 or 2 WHO	0	AliveOnART	AliveOnART	365	0
19	2wT arm	33	Male	1 or 2 WHO	0	AliveOnART	AliveOnART	365	0
20	2wT arm	25	Female	1 or 2 WHO	138	AliveOnART	AliveOnART	365	0
21	2wT arm	21	Female	1 or 2 WHO	0	AliveOnART	Discontinued SMS	201	0
22	Routine	27	Male	1 or 2 WHO	0	AliveOnART	AliveOnART	365	0
23	2wT arm	37	Male	1 or 2 WHO	0	TransferOut	TransferOut	23	0
24	2wT arm	26	Female	1 or 2 WHO	0	AliveOnART	AliveOnART	365	0
25	Routine	43	Male	1 or 2 WHO	0	AliveOnART	AliveOnART	365	0
26	Routine	29	Male	1 or 2 WHO	0	AliveOnART	Defaulted	148	1
27	2wT arm	22	Male	1 or 2 WHO	0	AliveOnART	AliveOnART	365	0
28	Routine	24	Female	1 or 2 WHO	0	TransferOut	TransferOut	30	0
29	2wT arm	34	Male	1 or 2 WHO	0	AliveOnART	AliveOnART	365	0
30	2wT arm	29	Female	3 WHO	0	AliveOnART	AliveOnART	365	0
31	2wT arm	37	Male	3 WHO	0	Defaulted	Defaulted	1	1
32	2wT arm	34	Male	1 or 2 WHO	0	AliveOnART	AliveOnART	365	0
33	2wT arm	39	Male	3 WHO	0	AliveOnART	AliveOnART	365	0
34	2wT arm	28	Female	1 or 2 WHO	116	AliveOnART	AliveOnART	365	0
35	Routine	28	Female	1 or 2 WHO	0	TransferOut	TransferOut	1	0
36	Routine	50	Male	1 or 2 WHO	0	Defaulted	Defaulted	1	1
37	2wT arm	21	Female	1 or 2 WHO	0	AliveOnART	AliveOnART	365	0
38	Routine	44	Male	3 WHO	0	AliveOnART	AliveOnART	365	0
39	Routine	20	Female	1 or 2 WHO	0	AliveOnART	TransferOut	328	0
40	Routine	30	Female	1 or 2 WHO	0	TransferOut	TransferOut	94	0
41	2wT arm	35	Male	1 or 2 WHO	177	AliveOnART	AliveOnART	365	0
42	Routine	40	Male	3 WHO	0	Defaulted	Defaulted	1	1
43	Routine	33	Female	1 or 2 WHO	0	AliveOnART	AliveOnART	365	0
44	Routine	31	Male	4 WHO	0	AliveOnART	Defaulted	248	1
45	Routine	27	Female	1 or 2 WHO	0	TransferOut	TransferOut	57	0
46	2wT arm	23	Female	1 or 2 WHO	0	AliveOnART	AliveOnART	365	0
47	Routine	31	Female	1 or 2 WHO	0	ARTStop	ARTStop	31	1
48	Routine	65	Female	1 or 2 WHO	0	AliveOnART	AliveOnART	365	0
49	2wT arm	24	Female	1 or 2 WHO	0	AliveOnART	Defaulted	60	1
50	Routine	28	Female	1 or 2 WHO	0	AliveOnART	AliveOnART	365	0
51	2wT arm	41	Female	3 WHO	0	AliveOnART	AliveOnART	365	0
52	2wT arm	32	Male	1 or 2 WHO	0	AliveOnART	AliveOnART	365	0
53	Routine	39	Female	3 WHO	0	Dead	Dead	5	0
54	Routine	39	Male	3 WHO	0	AliveOnART	AliveOnART	365	0
55	Routine	34	Female	4 WHO	0	AliveOnART	AliveOnART	365	0
56	2wT arm	52	Male	1 or 2 WHO	114	AliveOnART	AliveOnART	365	0
57	2wT arm	32	Male	1 or 2 WHO	0	AliveOnART	AliveOnART	365	0
58	Routine	35	Female	1 or 2 WHO	0	AliveOnART	Defaulted	120	1
59	2wT arm	23	Female	1 or 2 WHO	0	AliveOnART	AliveOnART	365	0
60	Routine	45	Male	4 WHO	0	TransferOut	TransferOut	94	0
61	2wT arm	27	Male	1 or 2 WHO	76	AliveOnART	AliveOnART	365	0
62	2wT arm	38	Female	1 or 2 WHO	0	AliveOnART	AliveOnART	365	0
63	2wT arm	62	Female	4 WHO	161	AliveOnART	AliveOnART	365	0
64	Routine	31	Female	1 or 2 WHO	0	AliveOnART	AliveOnART	365	0
65	2wT arm	29	Female	1 or 2 WHO	0	AliveOnART	AliveOnART	365	0
66	Routine	37	Female	3 WHO	0	AliveOnART	AliveOnART	365	0
67	Routine	24	Female	1 or 2 WHO	0	AliveOnART	AliveOnART	365	0
68	2wT arm	33	Female	1 or 2 WHO	0	AliveOnART	AliveOnART	365	0
69	Routine	40	Male	1 or 2 WHO	0	AliveOnART	AliveOnART	365	0
70	Routine	37	Female	1 or 2 WHO	0	AliveOnART	AliveOnART	365	0
71	Routine	34	Female	4 WHO	0	AliveOnART	AliveOnART	365	0
72	2wT arm	21	Female	4 WHO	0	AliveOnART	AliveOnART	365	0
73	2wT arm	33	Female	3 WHO	118	AliveOnART	Discontinued SMS	257	0
74	2wT arm	34	Male	1 or 2 WHO	0	AliveOnART	Defaulted	87	1
75	Routine	32	Male	1 or 2 WHO	0	Defaulted	Defaulted	1	1
76	Routine	24	Female	1 or 2 WHO	0	AliveOnART	AliveOnART	365	0
77	2wT arm	29	Female	1 or 2 WHO	0	AliveOnART	AliveOnART	365	0
78	Routine	32	Female	1 or 2 WHO	0	TransferOut	TransferOut	12	0
79	Routine	43	Male	1 or 2 WHO	0	AliveOnART	AliveOnART	365	0
80	Routine	34	Female	1 or 2 WHO	0	AliveOnART	AliveOnART	365	0
81	2wT arm	36	Female	1 or 2 WHO	0	AliveOnART	AliveOnART	365	0
82	2wT arm	44	Male	3 WHO	87	AliveOnART	AliveOnART	365	0
83	2wT arm	27	Male	3 WHO	85	AliveOnART	AliveOnART	365	0
84	2wT arm	44	Male	1 or 2 WHO	0	AliveOnART	AliveOnART	365	0
85	Routine	24	Female	1 or 2 WHO	0	AliveOnART	AliveOnART	365	0
86	Routine	48	Male	1 or 2 WHO	0	AliveOnART	AliveOnART	365	0
87	2wT arm	26	Female	1 or 2 WHO	0	AliveOnART	AliveOnART	365	0
88	2wT arm	46	Male	1 or 2 WHO	0	Discontinued SMS	Discontinued SMS	5	0
89	Routine	37	Female	1 or 2 WHO	0	AliveOnART	AliveOnART	365	0
90	Routine	40	Male	1 or 2 WHO	0	ARTStop	ARTStop	30	1
91	Routine	26	Female	1 or 2 WHO	0	AliveOnART	AliveOnART	365	0
92	2wT arm	49	Male	1 or 2 WHO	0	AliveOnART	AliveOnART	365	0
93	Routine	34	Female	1 or 2 WHO	0	Defaulted	Defaulted	1	1
94	Routine	36	Male	3 WHO	0	AliveOnART	AliveOnART	365	0
95	Routine	29	Female	1 or 2 WHO	0	Defaulted	Defaulted	28	1
96	2wT arm	27	Female	1 or 2 WHO	118	AliveOnART	Defaulted	177	1
97	Routine	26	Female	1 or 2 WHO	0	ARTStop	ARTStop	30	1
98	Routine	26	Male	3 WHO	0	AliveOnART	AliveOnART	365	0
99	2wT arm	29	Female	1 or 2 WHO	114	AliveOnART	AliveOnART	365	0
100	Routine	27	Male	1 or 2 WHO	0	Defaulted	Defaulted	1	1
101	Routine	40	Male	1 or 2 WHO	0	AliveOnART	AliveOnART	365	0
102	2wT arm	32	Female	1 or 2 WHO	0	AliveOnART	Dead	210	0
103	2wT arm	50	Male	1 or 2 WHO	0	AliveOnART	AliveOnART	365	0
104	2wT arm	31	Female	4 WHO	91	AliveOnART	AliveOnART	365	0
105	Routine	33	Male	1 or 2 WHO	0	AliveOnART	AliveOnART	365	0
106	2wT arm	35	Female	1 or 2 WHO	0	AliveOnART	Defaulted	168	1
107	Routine	24	Female	1 or 2 WHO	0	AliveOnART	AliveOnART	365	0
108	2wT arm	29	Female	1 or 2 WHO	93	TransferOut	TransferOut	147	0
109	Routine	25	Female	1 or 2 WHO	0	AliveOnART	AliveOnART	365	0
110	Routine	20	Female	1 or 2 WHO	0	AliveOnART	AliveOnART	365	0
111	Routine	27	Female	1 or 2 WHO	0	AliveOnART	Defaulted	276	1
112	Routine	26	Female	1 or 2 WHO	0	AliveOnART	AliveOnART	365	0
113	Routine	37	Male	1 or 2 WHO	0	Defaulted	Defaulted	84	1
114	Routine	24	Male	1 or 2 WHO	0	AliveOnART	AliveOnART	365	0
115	Routine	29	Male	1 or 2 WHO	0	AliveOnART	AliveOnART	365	0
116	2wT arm	67	Female	1 or 2 WHO	57	AliveOnART	AliveOnART	365	0
117	2wT arm	41	Male	1 or 2 WHO	0	ARTStop	TransferOut	8	0
118	2wT arm	43	Male	1 or 2 WHO	0	AliveOnART	AliveOnART	365	0
119	2wT arm	34	Female	1 or 2 WHO	0	AliveOnART	AliveOnART	365	0
120	Routine	37	Male	1 or 2 WHO	0	AliveOnART	AliveOnART	365	0
121	Routine	35	Male	4 WHO	0	Defaulted	Defaulted	1	1
122	2wT arm	36	Female	1 or 2 WHO	0	AliveOnART	AliveOnART	365	0
123	2wT arm	22	Male	1 or 2 WHO	0	AliveOnART	AliveOnART	365	0
124	2wT arm	39	Male	1 or 2 WHO	0	AliveOnART	AliveOnART	365	0
125	2wT arm	31	Female	3 WHO	0	AliveOnART	AliveOnART	365	0
126	2wT arm	26	Male	1 or 2 WHO	0	AliveOnART	TransferOut	346	0
127	2wT arm	44	Male	1 or 2 WHO	0	AliveOnART	Defaulted	95	1
128	2wT arm	44	Male	3 WHO	127	AliveOnART	AliveOnART	365	0
129	Routine	39	Female	3 WHO	0	AliveOnART	AliveOnART	365	0
130	Routine	42	Male	3 WHO	0	AliveOnART	AliveOnART	365	0
131	2wT arm	36	Female	1 or 2 WHO	141	AliveOnART	TransferOut	317	0
132	2wT arm	35	Male	1 or 2 WHO	0	Defaulted	Defaulted	1	1
133	2wT arm	26	Male	1 or 2 WHO	0	AliveOnART	AliveOnART	365	0
134	2wT arm	27	Female	3 WHO	0	AliveOnART	Defaulted	90	1
135	Routine	20	Female	1 or 2 WHO	0	ARTStop	ARTStop	62	1
136	2wT arm	34	Male	1 or 2 WHO	0	AliveOnART	TransferOut	205	0
137	Routine	30	Female	1 or 2 WHO	0	AliveOnART	AliveOnART	365	0
138	2wT arm	48	Female	4 WHO	0	AliveOnART	TransferOut	216	0
139	Routine	25	Female	1 or 2 WHO	0	AliveOnART	AliveOnART	365	0
140	2wT arm	21	Female	1 or 2 WHO	0	AliveOnART	AliveOnART	365	0
141	2wT arm	42	Male	1 or 2 WHO	0	AliveOnART	AliveOnART	365	0
142	Routine	37	Female	1 or 2 WHO	0	AliveOnART	AliveOnART	365	0
143	2wT arm	36	Female	1 or 2 WHO	0	AliveOnART	AliveOnART	365	0
144	Routine	45	Male	1 or 2 WHO	0	AliveOnART	AliveOnART	365	0
145	Routine	42	Male	1 or 2 WHO	0	AliveOnART	AliveOnART	365	0
146	2wT arm	34	Male	1 or 2 WHO	142	AliveOnART	AliveOnART	365	0
147	2wT arm	26	Male	1 or 2 WHO	0	AliveOnART	AliveOnART	365	0
148	Routine	18	Female	1 or 2 WHO	0	AliveOnART	AliveOnART	365	0
149	Routine	25	Male	1 or 2 WHO	0	AliveOnART	AliveOnART	365	0
150	Routine	36	Male	1 or 2 WHO	0	AliveOnART	AliveOnART	365	0
151	2wT arm	20	Female	1 or 2 WHO	0	Discontinued SMS	Discontinued SMS	78	0
152	Routine	24	Female	1 or 2 WHO	0	AliveOnART	AliveOnART	365	0
153	Routine	59	Male	1 or 2 WHO	0	AliveOnART	Defaulted	122	1
154	Routine	39	Female	1 or 2 WHO	0	AliveOnART	AliveOnART	365	0
155	2wT arm	36	Female	1 or 2 WHO	0	AliveOnART	AliveOnART	365	0
156	2wT arm	24	Female	1 or 2 WHO	0	TransferOut	TransferOut	51	0
157	Routine	35	Female	1 or 2 WHO	0	AliveOnART	AliveOnART	365	0
158	Routine	33	Female	1 or 2 WHO	0	Defaulted	Defaulted	1	1
159	Routine	31	Female	1 or 2 WHO	0	AliveOnART	AliveOnART	365	0
160	2wT arm	29	Male	1 or 2 WHO	0	AliveOnART	AliveOnART	365	0
161	Routine	42	Male	1 or 2 WHO	0	AliveOnART	AliveOnART	365	0
162	2wT arm	33	Male	1 or 2 WHO	0	AliveOnART	AliveOnART	365	0
163	2wT arm	28	Male	1 or 2 WHO	0	AliveOnART	AliveOnART	365	0
164	Routine	39	Male	1 or 2 WHO	0	Defaulted	Defaulted	27	1
165	Routine	33	Male	4 WHO	0	AliveOnART	AliveOnART	365	0
166	2wT arm	29	Female	1 or 2 WHO	172	AliveOnART	AliveOnART	365	0
167	2wT arm	49	Female	1 or 2 WHO	0	AliveOnART	AliveOnART	365	0
168	Routine	22	Female	1 or 2 WHO	0	AliveOnART	AliveOnART	365	0
169	2wT arm	26	Female	1 or 2 WHO	0	AliveOnART	AliveOnART	365	0
170	2wT arm	42	Male	1 or 2 WHO	0	AliveOnART	AliveOnART	365	0
171	2wT arm	48	Female	1 or 2 WHO	0	AliveOnART	AliveOnART	365	0
172	Routine	26	Male	1 or 2 WHO	0	AliveOnART	AliveOnART	365	0
173	Routine	39	Female	1 or 2 WHO	0	AliveOnART	AliveOnART	365	0
174	2wT arm	26	Female	1 or 2 WHO	89	AliveOnART	AliveOnART	365	0
175	2wT arm	50	Male	1 or 2 WHO	174	AliveOnART	AliveOnART	365	0
176	2wT arm	27	Male	1 or 2 WHO	0	AliveOnART	AliveOnART	365	0
177	Routine	41	Male	3 WHO	0	AliveOnART	Defaulted	154	1
178	2wT arm	28	Female	1 or 2 WHO	0	AliveOnART	AliveOnART	365	0
179	2wT arm	38	Female	1 or 2 WHO	0	AliveOnART	AliveOnART	365	0
180	Routine	37	Male	4 WHO	0	AliveOnART	AliveOnART	365	0
181	2wT arm	33	Male	1 or 2 WHO	0	AliveOnART	AliveOnART	365	0
182	Routine	47	Male	3 WHO	0	AliveOnART	AliveOnART	365	0
183	Routine	29	Female	1 or 2 WHO	0	AliveOnART	AliveOnART	365	0
184	2wT arm	43	Male	4 WHO	0	AliveOnART	Defaulted	248	1
185	Routine	31	Male	1 or 2 WHO	0	AliveOnART	Defaulted	211	1
186	Routine	48	Male	4 WHO	0	AliveOnART	AliveOnART	365	0
187	2wT arm	29	Female	1 or 2 WHO	0	AliveOnART	AliveOnART	365	0
188	2wT arm	20	Female	1 or 2 WHO	77	AliveOnART	AliveOnART	365	0
189	Routine	31	Male	1 or 2 WHO	0	AliveOnART	AliveOnART	365	0
190	Routine	41	Male	1 or 2 WHO	0	AliveOnART	AliveOnART	365	0
191	2wT arm	45	Male	1 or 2 WHO	161	AliveOnART	AliveOnART	365	0
192	2wT arm	48	Female	1 or 2 WHO	0	AliveOnART	AliveOnART	365	0
193	2wT arm	46	Male	3 WHO	0	AliveOnART	AliveOnART	365	0
194	2wT arm	32	Female	1 or 2 WHO	0	ARTStop	ARTStop	111	1
195	Routine	33	Male	1 or 2 WHO	0	AliveOnART	AliveOnART	365	0
196	2wT arm	28	Female	3 WHO	0	AliveOnART	AliveOnART	365	0
197	Routine	22	Male	4 WHO	0	Defaulted	Defaulted	1	1
198	Routine	42	Male	3 WHO	0	AliveOnART	AliveOnART	365	0
199	Routine	29	Female	3 WHO	0	AliveOnART	AliveOnART	365	0
200	Routine	36	Male	1 or 2 WHO	0	TransferOut	TransferOut	1	0
201	Routine	21	Female	1 or 2 WHO	0	AliveOnART	ARTStop	248	1
202	2wT arm	29	Female	1 or 2 WHO	0	AliveOnART	TransferOut	73	0
203	2wT arm	23	Male	1 or 2 WHO	0	AliveOnART	AliveOnART	365	0
204	2wT arm	39	Female	3 WHO	0	Dead	Dead	63	0
205	Routine	50	Male	1 or 2 WHO	0	AliveOnART	AliveOnART	365	0
206	Routine	25	Female	1 or 2 WHO	0	Defaulted	Defaulted	1	1
207	Routine	34	Male	1 or 2 WHO	0	AliveOnART	AliveOnART	365	0
208	Routine	26	Female	3 WHO	0	Defaulted	Defaulted	1	1
209	Routine	32	Female	1 or 2 WHO	0	AliveOnART	AliveOnART	365	0
210	Routine	25	Male	1 or 2 WHO	0	AliveOnART	Defaulted	121	1
211	Routine	36	Female	1 or 2 WHO	0	Defaulted	Defaulted	1	1
212	2wT arm	37	Female	1 or 2 WHO	0	Discontinued SMS	Discontinued SMS	114	0
213	Routine	45	Male	1 or 2 WHO	0	AliveOnART	AliveOnART	365	0
214	Routine	33	Male	1 or 2 WHO	0	AliveOnART	AliveOnART	365	0
215	2wT arm	31	Female	1 or 2 WHO	0	AliveOnART	AliveOnART	365	0
216	Routine	53	Male	4 WHO	0	AliveOnART	AliveOnART	365	0
217	2wT arm	30	Female	1 or 2 WHO	0	AliveOnART	AliveOnART	365	0
218	2wT arm	42	Female	1 or 2 WHO	0	AliveOnART	AliveOnART	365	0
219	Routine	41	Female	1 or 2 WHO	0	AliveOnART	AliveOnART	365	0
220	2wT arm	28	Male	1 or 2 WHO	86	AliveOnART	AliveOnART	365	0
221	Routine	26	Female	1 or 2 WHO	0	AliveOnART	AliveOnART	365	0
222	2wT arm	32	Male	1 or 2 WHO	0	AliveOnART	AliveOnART	365	0
223	2wT arm	44	Male	1 or 2 WHO	0	Defaulted	Defaulted	54	1
224	2wT arm	23	Female	1 or 2 WHO	31	AliveOnART	AliveOnART	365	0
225	2wT arm	37	Female	1 or 2 WHO	0	AliveOnART	AliveOnART	365	0
226	2wT arm	35	Male	1 or 2 WHO	0	AliveOnART	AliveOnART	365	0
227	Routine	30	Female	1 or 2 WHO	0	AliveOnART	AliveOnART	365	0
228	Routine	46	Male	1 or 2 WHO	0	AliveOnART	AliveOnART	365	0
229	2wT arm	39	Female	1 or 2 WHO	0	AliveOnART	Defaulted	238	1
230	2wT arm	27	Male	3 WHO	0	AliveOnART	AliveOnART	365	0
231	2wT arm	27	Female	1 or 2 WHO	0	AliveOnART	AliveOnART	365	0
232	Routine	44	Female	3 WHO	0	AliveOnART	AliveOnART	365	0
233	Routine	20	Male	3 WHO	22	AliveOnART	AliveOnART	365	0
234	Routine	24	Female	3 WHO	0	AliveOnART	AliveOnART	365	0
235	Routine	39	Male	1 or 2 WHO	0	AliveOnART	AliveOnART	365	0
236	Routine	25	Female	1 or 2 WHO	0	AliveOnART	AliveOnART	365	0
237	Routine	49	Female	1 or 2 WHO	0	AliveOnART	AliveOnART	365	0
238	Routine	32	Female	1 or 2 WHO	0	ARTStop	ARTStop	60	1
239	Routine	48	Male	4 WHO	0	AliveOnART	AliveOnART	365	0
240	Routine	32	Male	1 or 2 WHO	0	ARTStop	ARTStop	27	1
241	Routine	33	Male	1 or 2 WHO	0	AliveOnART	AliveOnART	365	0
242	Routine	46	Female	4 WHO	0	AliveOnART	Defaulted	125	1
243	Routine	30	Female	1 or 2 WHO	0	AliveOnART	AliveOnART	365	0
244	2wT arm	30	Female	3 WHO	0	AliveOnART	AliveOnART	365	0
245	Routine	44	Female	3 WHO	0	AliveOnART	AliveOnART	365	0
246	Routine	20	Female	1 or 2 WHO	0	Defaulted	Defaulted	1	1
247	2wT arm	41	Female	1 or 2 WHO	0	AliveOnART	AliveOnART	365	0
248	Routine	42	Female	1 or 2 WHO	0	AliveOnART	AliveOnART	365	0
249	Routine	33	Female	1 or 2 WHO	0	AliveOnART	AliveOnART	365	0
250	Routine	29	Male	1 or 2 WHO	0	AliveOnART	TransferOut	207	0
251	2wT arm	56	Male	3 WHO	0	Defaulted	Defaulted	29	1
252	Routine	39	Female	3 WHO	0	AliveOnART	AliveOnART	365	0
253	2wT arm	29	Male	1 or 2 WHO	0	Defaulted	Defaulted	87	1
254	Routine	40	Female	1 or 2 WHO	0	AliveOnART	AliveOnART	365	0
255	Routine	35	Female	3 WHO	0	AliveOnART	AliveOnART	365	0
256	Routine	20	Female	1 or 2 WHO	0	AliveOnART	AliveOnART	365	0
257	Routine	30	Male	1 or 2 WHO	0	AliveOnART	AliveOnART	365	0
258	Routine	28	Male	1 or 2 WHO	0	AliveOnART	AliveOnART	365	0
259	2wT arm	28	Male	3 WHO	0	Defaulted	Defaulted	1	1
260	Routine	39	Male	3 WHO	0	AliveOnART	AliveOnART	365	0
261	Routine	37	Female	3 WHO	0	Dead	Dead	26	0
262	2wT arm	57	Male	1 or 2 WHO	0	AliveOnART	AliveOnART	365	0
263	Routine	39	Female	1 or 2 WHO	0	Defaulted	Defaulted	1	1
264	2wT arm	48	Male	3 WHO	144	AliveOnART	AliveOnART	365	0
265	Routine	28	Male	3 WHO	0	AliveOnART	Defaulted	214	1
266	2wT arm	27	Male	1 or 2 WHO	0	ARTStop	ARTStop	56	1
267	2wT arm	49	Male	3 WHO	150	AliveOnART	AliveOnART	365	0
268	Routine	19	Female	1 or 2 WHO	0	AliveOnART	AliveOnART	365	0
269	Routine	45	Female	1 or 2 WHO	0	AliveOnART	AliveOnART	365	0
270	Routine	31	Male	1 or 2 WHO	0	AliveOnART	AliveOnART	365	0
271	2wT arm	31	Male	1 or 2 WHO	0	AliveOnART	AliveOnART	365	0
272	Routine	27	Female	1 or 2 WHO	0	Defaulted	Defaulted	1	1
273	Routine	41	Male	1 or 2 WHO	0	AliveOnART	AliveOnART	365	0
274	Routine	21	Female	3 WHO	0	AliveOnART	AliveOnART	365	0
275	2wT arm	35	Female	1 or 2 WHO	0	AliveOnART	AliveOnART	365	0
276	2wT arm	46	Male	1 or 2 WHO	0	AliveOnART	AliveOnART	365	0
277	2wT arm	45	Male	NA	0	AliveOnART	AliveOnART	365	0
278	Routine	30	Female	1 or 2 WHO	0	AliveOnART	AliveOnART	365	0
279	Routine	46	Female	3 WHO	0	AliveOnART	AliveOnART	365	0
280	2wT arm	27	Female	1 or 2 WHO	0	Defaulted	Defaulted	1	1
281	2wT arm	36	Female	3 WHO	0	AliveOnART	AliveOnART	365	0
282	2wT arm	36	Male	4 WHO	0	AliveOnART	AliveOnART	365	0
283	2wT arm	32	Male	1 or 2 WHO	0	AliveOnART	AliveOnART	365	0
284	2wT arm	27	Female	1 or 2 WHO	55	AliveOnART	ARTStop	222	1
285	Routine	26	Female	1 or 2 WHO	0	AliveOnART	AliveOnART	365	0
286	Routine	44	Male	1 or 2 WHO	0	AliveOnART	AliveOnART	365	0
287	Routine	39	Female	3 WHO	0	TransferOut	TransferOut	30	0
288	Routine	22	Female	1 or 2 WHO	0	Defaulted	Defaulted	29	1
289	2wT arm	35	Male	1 or 2 WHO	0	AliveOnART	AliveOnART	365	0
290	Routine	42	Male	1 or 2 WHO	0	AliveOnART	AliveOnART	365	0
291	2wT arm	39	Female	1 or 2 WHO	58	AliveOnART	AliveOnART	365	0
292	2wT arm	24	Female	1 or 2 WHO	143	AliveOnART	AliveOnART	365	0
293	Routine	28	Male	1 or 2 WHO	0	AliveOnART	AliveOnART	365	0
294	Routine	22	Female	1 or 2 WHO	0	TransferOut	TransferOut	113	0
295	2wT arm	33	Female	1 or 2 WHO	0	AliveOnART	AliveOnART	365	0
296	2wT arm	27	Female	1 or 2 WHO	0	AliveOnART	AliveOnART	365	0
297	Routine	33	Female	1 or 2 WHO	0	ARTStop	ARTStop	31	1
298	Routine	36	Female	1 or 2 WHO	0	AliveOnART	AliveOnART	365	0
299	Routine	32	Male	3 WHO	0	AliveOnART	AliveOnART	365	0
300	Routine	31	Male	1 or 2 WHO	0	Defaulted	Defaulted	1	1
301	2wT arm	37	Female	1 or 2 WHO	0	AliveOnART	AliveOnART	365	0
302	2wT arm	36	Female	1 or 2 WHO	139	AliveOnART	AliveOnART	365	0
303	2wT arm	32	Male	1 or 2 WHO	0	AliveOnART	AliveOnART	365	0
304	Routine	42	Male	1 or 2 WHO	0	AliveOnART	AliveOnART	365	0
305	Routine	25	Female	1 or 2 WHO	0	AliveOnART	AliveOnART	365	0
306	2wT arm	22	Male	1 or 2 WHO	27	AliveOnART	TransferOut	279	0
307	2wT arm	29	Female	1 or 2 WHO	0	AliveOnART	AliveOnART	365	0
308	Routine	41	Male	1 or 2 WHO	0	AliveOnART	AliveOnART	365	0
309	2wT arm	26	Male	1 or 2 WHO	139	AliveOnART	AliveOnART	365	0
310	Routine	27	Female	1 or 2 WHO	0	AliveOnART	AliveOnART	365	0
311	2wT arm	27	Male	1 or 2 WHO	0	AliveOnART	AliveOnART	365	0
312	2wT arm	21	Female	3 WHO	0	AliveOnART	AliveOnART	365	0
313	Routine	25	Female	1 or 2 WHO	0	AliveOnART	AliveOnART	365	0
314	Routine	36	Male	1 or 2 WHO	0	AliveOnART	TransferOut	280	0
315	Routine	40	Male	1 or 2 WHO	0	Defaulted	Defaulted	1	1
316	2wT arm	41	Male	1 or 2 WHO	0	AliveOnART	AliveOnART	365	0
317	2wT arm	32	Female	1 or 2 WHO	0	Dead	Dead	34	0
318	2wT arm	30	Male	1 or 2 WHO	0	AliveOnART	AliveOnART	365	0
319	2wT arm	45	Female	1 or 2 WHO	0	AliveOnART	AliveOnART	365	0
320	2wT arm	26	Female	1 or 2 WHO	0	Defaulted	Defaulted	38	1
321	Routine	25	Female	1 or 2 WHO	0	AliveOnART	Defaulted	76	1
322	Routine	25	Female	1 or 2 WHO	0	Defaulted	Defaulted	1	1
323	Routine	27	Female	1 or 2 WHO	0	AliveOnART	AliveOnART	365	0
324	Routine	26	Female	1 or 2 WHO	0	AliveOnART	AliveOnART	365	0
325	2wT arm	28	Female	1 or 2 WHO	0	AliveOnART	AliveOnART	365	0
326	Routine	27	Female	1 or 2 WHO	0	AliveOnART	AliveOnART	365	0
327	Routine	28	Female	1 or 2 WHO	0	AliveOnART	AliveOnART	365	0
328	Routine	27	Male	1 or 2 WHO	21	TransferOut	TransferOut	68	0
329	2wT arm	50	Male	4 WHO	153	AliveOnART	AliveOnART	365	0
330	Routine	24	Male	1 or 2 WHO	0	ARTStop	ARTStop	164	1
331	2wT arm	34	Female	1 or 2 WHO	0	AliveOnART	AliveOnART	365	0
332	Routine	41	Female	1 or 2 WHO	0	AliveOnART	AliveOnART	365	0
333	Routine	30	Female	3 WHO	0	AliveOnART	AliveOnART	365	0
334	Routine	46	Male	1 or 2 WHO	0	AliveOnART	AliveOnART	365	0
335	Routine	35	Male	1 or 2 WHO	0	AliveOnART	AliveOnART	365	0
336	2wT arm	35	Female	3 WHO	0	AliveOnART	AliveOnART	365	0
337	2wT arm	39	Male	3 WHO	0	AliveOnART	Defaulted	229	1
338	Routine	31	Male	1 or 2 WHO	28	AliveOnART	ARTStop	240	1
339	Routine	30	Male	1 or 2 WHO	0	TransferOut	TransferOut	54	0
340	2wT arm	33	Male	1 or 2 WHO	0	AliveOnART	AliveOnART	365	0
341	2wT arm	25	Female	1 or 2 WHO	0	AliveOnART	TransferOut	57	0
342	2wT arm	23	Female	1 or 2 WHO	0	Defaulted	Defaulted	78	1
343	Routine	46	Female	1 or 2 WHO	0	AliveOnART	AliveOnART	365	0
344	Routine	37	Female	3 WHO	0	AliveOnART	ARTStop	262	1
345	2wT arm	34	Male	3 WHO	28	AliveOnART	AliveOnART	365	0
346	Routine	47	Male	1 or 2 WHO	0	AliveOnART	AliveOnART	365	0
347	Routine	24	Female	1 or 2 WHO	0	Defaulted	Defaulted	1	1
348	Routine	43	Female	1 or 2 WHO	0	AliveOnART	AliveOnART	365	0
349	2wT arm	41	Female	1 or 2 WHO	0	AliveOnART	AliveOnART	365	0
350	Routine	41	Female	1 or 2 WHO	0	Defaulted	Defaulted	27	1
351	2wT arm	42	Male	3 WHO	0	Discontinued SMS	Discontinued SMS	47	0
352	2wT arm	41	Female	1 or 2 WHO	0	AliveOnART	AliveOnART	365	0
353	2wT arm	29	Female	1 or 2 WHO	0	Discontinued SMS	Discontinued SMS	15	0
354	2wT arm	29	Male	1 or 2 WHO	0	AliveOnART	TransferOut	241	0
355	2wT arm	39	Male	1 or 2 WHO	0	AliveOnART	AliveOnART	365	0
356	Routine	21	Female	1 or 2 WHO	0	AliveOnART	AliveOnART	365	0
357	2wT arm	31	Female	1 or 2 WHO	0	AliveOnART	AliveOnART	365	0
358	Routine	24	Female	3 WHO	0	ARTStop	ARTStop	58	1
359	2wT arm	30	Female	4 WHO	27	AliveOnART	AliveOnART	365	0
360	2wT arm	33	Female	3 WHO	0	AliveOnART	AliveOnART	365	0
361	2wT arm	40	Male	1 or 2 WHO	0	AliveOnART	AliveOnART	365	0
362	2wT arm	42	Male	4 WHO	0	AliveOnART	ARTStop	186	1
363	Routine	56	Female	1 or 2 WHO	0	AliveOnART	AliveOnART	365	0
364	2wT arm	27	Female	1 or 2 WHO	0	AliveOnART	AliveOnART	365	0
365	2wT arm	36	Female	1 or 2 WHO	0	AliveOnART	AliveOnART	365	0
366	Routine	32	Male	1 or 2 WHO	0	AliveOnART	AliveOnART	365	0
367	2wT arm	32	Female	1 or 2 WHO	27	AliveOnART	AliveOnART	365	0
368	Routine	31	Female	1 or 2 WHO	0	AliveOnART	AliveOnART	365	0
369	2wT arm	35	Male	1 or 2 WHO	0	AliveOnART	AliveOnART	365	0
370	2wT arm	51	Male	1 or 2 WHO	149	AliveOnART	AliveOnART	365	0
371	2wT arm	38	Male	4 WHO	0	Dead	Dead	34	0
372	Routine	50	Male	1 or 2 WHO	0	AliveOnART	AliveOnART	365	0
373	2wT arm	35	Male	3 WHO	0	Discontinued SMS	Discontinued SMS	79	0
374	2wT arm	24	Male	1 or 2 WHO	0	Defaulted	Defaulted	1	1
375	2wT arm	29	Female	1 or 2 WHO	0	AliveOnART	AliveOnART	365	0
376	Routine	48	Female	1 or 2 WHO	0	AliveOnART	AliveOnART	365	0
377	Routine	21	Female	4 WHO	0	TransferOut	TransferOut	173	0
378	2wT arm	41	Female	3 WHO	0	AliveOnART	AliveOnART	365	0
379	Routine	42	Male	4 WHO	0	AliveOnART	AliveOnART	365	0
380	2wT arm	59	Male	3 WHO	0	TransferOut	TransferOut	49	0
381	2wT arm	39	Female	1 or 2 WHO	62	AliveOnART	AliveOnART	365	0
382	Routine	23	Male	1 or 2 WHO	0	AliveOnART	AliveOnART	365	0
383	Routine	36	Female	1 or 2 WHO	0	TransferOut	TransferOut	1	0
384	Routine	39	Male	3 WHO	0	AliveOnART	AliveOnART	365	0
385	Routine	36	Female	1 or 2 WHO	0	AliveOnART	AliveOnART	365	0
386	2wT arm	53	Female	3 WHO	0	AliveOnART	AliveOnART	365	0
387	Routine	36	Female	1 or 2 WHO	0	AliveOnART	AliveOnART	365	0
388	Routine	40	Female	1 or 2 WHO	0	AliveOnART	AliveOnART	365	0
389	Routine	44	Female	1 or 2 WHO	0	AliveOnART	AliveOnART	365	0
390	Routine	34	Female	1 or 2 WHO	0	AliveOnART	AliveOnART	365	0
391	Routine	26	Male	1 or 2 WHO	0	AliveOnART	AliveOnART	365	0
392	2wT arm	36	Male	1 or 2 WHO	0	AliveOnART	AliveOnART	365	0
393	2wT arm	20	Female	1 or 2 WHO	0	AliveOnART	AliveOnART	365	0
394	Routine	39	Male	3 WHO	0	AliveOnART	AliveOnART	365	0
395	Routine	42	Female	1 or 2 WHO	0	AliveOnART	AliveOnART	365	0
396	2wT arm	37	Female	3 WHO	0	AliveOnART	AliveOnART	365	0
397	Routine	37	Female	3 WHO	0	AliveOnART	AliveOnART	365	0
398	Routine	27	Female	3 WHO	0	Dead	Dead	3	0
399	2wT arm	29	Male	3 WHO	0	AliveOnART	AliveOnART	365	0
400	2wT arm	49	Female	1 or 2 WHO	0	AliveOnART	AliveOnART	365	0
401	Routine	46	Male	NA	0	AliveOnART	Defaulted	116	1
402	Routine	31	Male	1 or 2 WHO	0	AliveOnART	AliveOnART	365	0
403	Routine	26	Male	1 or 2 WHO	0	Defaulted	Defaulted	1	1
404	Routine	50	Female	3 WHO	0	AliveOnART	AliveOnART	365	0
405	Routine	32	Female	3 WHO	0	AliveOnART	AliveOnART	365	0
406	Routine	29	Male	1 or 2 WHO	27	TransferOut	TransferOut	55	0
407	Routine	34	Male	4 WHO	0	AliveOnART	AliveOnART	365	0
408	Routine	36	Female	1 or 2 WHO	0	AliveOnART	AliveOnART	365	0
409	2wT arm	27	Female	1 or 2 WHO	0	TransferOut	TransferOut	81	0
410	Routine	27	Female	1 or 2 WHO	0	AliveOnART	AliveOnART	365	0
411	Routine	41	Male	4 WHO	0	AliveOnART	AliveOnART	365	0
412	Routine	28	Female	1 or 2 WHO	0	Defaulted	Defaulted	1	1
413	Routine	25	Male	1 or 2 WHO	0	AliveOnART	Defaulted	149	1
414	Routine	40	Male	1 or 2 WHO	0	AliveOnART	AliveOnART	365	0
415	Routine	31	Male	1 or 2 WHO	0	ARTStop	ARTStop	27	1
416	2wT arm	32	Female	1 or 2 WHO	25	AliveOnART	TransferOut	194	0
417	Routine	46	Male	1 or 2 WHO	0	TransferOut	TransferOut	1	0
418	Routine	26	Female	1 or 2 WHO	0	AliveOnART	AliveOnART	365	0
419	2wT arm	28	Male	1 or 2 WHO	0	AliveOnART	AliveOnART	365	0
420	Routine	41	Male	1 or 2 WHO	0	AliveOnART	AliveOnART	365	0
421	2wT arm	35	Female	3 WHO	0	AliveOnART	AliveOnART	365	0
422	2wT arm	35	Male	3 WHO	0	AliveOnART	AliveOnART	365	0
423	Routine	22	Male	1 or 2 WHO	0	Dead	Dead	158	0
424	2wT arm	31	Female	1 or 2 WHO	0	AliveOnART	AliveOnART	365	0
425	2wT arm	19	Female	1 or 2 WHO	69	AliveOnART	AliveOnART	365	0
426	2wT arm	42	Male	3 WHO	0	AliveOnART	Dead	352	0
427	Routine	50	Male	1 or 2 WHO	0	Defaulted	Defaulted	90	1
428	Routine	26	Female	1 or 2 WHO	0	ARTStop	ARTStop	23	1
429	Routine	19	Female	1 or 2 WHO	0	AliveOnART	AliveOnART	365	0
430	Routine	37	Female	1 or 2 WHO	0	AliveOnART	AliveOnART	365	0
431	2wT arm	35	Female	1 or 2 WHO	0	AliveOnART	AliveOnART	365	0
432	Routine	34	Female	1 or 2 WHO	0	AliveOnART	AliveOnART	365	0
433	Routine	40	Female	1 or 2 WHO	0	AliveOnART	AliveOnART	365	0
434	Routine	29	Female	1 or 2 WHO	0	AliveOnART	AliveOnART	365	0
435	Routine	44	Female	1 or 2 WHO	0	AliveOnART	AliveOnART	365	0
436	2wT arm	37	Female	3 WHO	0	AliveOnART	AliveOnART	365	0
437	Routine	30	Male	1 or 2 WHO	0	AliveOnART	AliveOnART	365	0
438	Routine	27	Male	1 or 2 WHO	0	AliveOnART	AliveOnART	365	0
439	Routine	19	Female	1 or 2 WHO	0	AliveOnART	AliveOnART	365	0
440	Routine	31	Female	1 or 2 WHO	0	AliveOnART	AliveOnART	365	0
441	2wT arm	33	Female	1 or 2 WHO	30	AliveOnART	AliveOnART	365	0
442	2wT arm	27	Female	1 or 2 WHO	147	AliveOnART	AliveOnART	365	0
443	2wT arm	23	Female	1 or 2 WHO	0	TransferOut	TransferOut	46	0
444	Routine	30	Female	1 or 2 WHO	0	AliveOnART	Defaulted	192	1
445	2wT arm	37	Male	1 or 2 WHO	0	AliveOnART	AliveOnART	365	0
446	Routine	38	Female	3 WHO	0	AliveOnART	AliveOnART	365	0
447	Routine	21	Female	1 or 2 WHO	0	ARTStop	ARTStop	27	1
448	Routine	35	Female	1 or 2 WHO	0	TransferOut	TransferOut	178	0
449	2wT arm	34	Male	1 or 2 WHO	29	AliveOnART	AliveOnART	365	0
450	Routine	50	Male	1 or 2 WHO	0	AliveOnART	AliveOnART	365	0
451	Routine	29	Female	1 or 2 WHO	0	ARTStop	ARTStop	96	1
452	Routine	34	Female	3 WHO	0	AliveOnART	AliveOnART	365	0
453	Routine	29	Male	1 or 2 WHO	0	AliveOnART	AliveOnART	365	0
454	2wT arm	41	Male	NA	0	AliveOnART	AliveOnART	365	0
455	2wT arm	37	Female	3 WHO	0	AliveOnART	AliveOnART	365	0
456	2wT arm	35	Female	1 or 2 WHO	0	AliveOnART	AliveOnART	365	0
457	2wT arm	29	Female	1 or 2 WHO	0	AliveOnART	AliveOnART	365	0
458	2wT arm	39	Female	1 or 2 WHO	0	AliveOnART	AliveOnART	365	0
459	2wT arm	33	Female	1 or 2 WHO	0	Dead	Dead	91	0
460	Routine	44	Male	1 or 2 WHO	0	AliveOnART	AliveOnART	365	0
461	2wT arm	47	Male	1 or 2 WHO	0	AliveOnART	AliveOnART	365	0
462	2wT arm	39	Male	1 or 2 WHO	0	AliveOnART	AliveOnART	365	0
463	Routine	21	Female	1 or 2 WHO	0	ARTStop	ARTStop	177	1
464	Routine	55	Male	1 or 2 WHO	0	Defaulted	Defaulted	1	1
465	2wT arm	46	Male	3 WHO	0	AliveOnART	AliveOnART	365	0
466	Routine	32	Male	1 or 2 WHO	0	Defaulted	Defaulted	1	1
467	Routine	37	Female	1 or 2 WHO	0	AliveOnART	AliveOnART	365	0
468	Routine	24	Female	1 or 2 WHO	0	AliveOnART	AliveOnART	365	0
469	Routine	29	Male	1 or 2 WHO	0	ARTStop	ARTStop	1	1
470	2wT arm	26	Female	1 or 2 WHO	0	AliveOnART	AliveOnART	365	0
471	2wT arm	32	Male	1 or 2 WHO	177	AliveOnART	AliveOnART	365	0
472	2wT arm	30	Female	1 or 2 WHO	57	AliveOnART	AliveOnART	365	0
473	2wT arm	45	Male	1 or 2 WHO	0	AliveOnART	AliveOnART	365	0
474	2wT arm	41	Female	1 or 2 WHO	0	AliveOnART	AliveOnART	365	0
475	2wT arm	46	Male	1 or 2 WHO	0	AliveOnART	AliveOnART	365	0
476	Routine	20	Female	1 or 2 WHO	0	Defaulted	Defaulted	86	1
477	Routine	29	Female	1 or 2 WHO	0	AliveOnART	AliveOnART	365	0
478	Routine	34	Male	1 or 2 WHO	0	AliveOnART	AliveOnART	365	0
479	Routine	23	Female	1 or 2 WHO	0	AliveOnART	AliveOnART	365	0
480	Routine	21	Female	1 or 2 WHO	0	AliveOnART	AliveOnART	365	0
481	2wT arm	32	Male	1 or 2 WHO	27	AliveOnART	AliveOnART	365	0
482	2wT arm	31	Male	1 or 2 WHO	0	AliveOnART	ARTStop	250	1
483	Routine	32	Female	1 or 2 WHO	0	TransferOut	TransferOut	30	0
484	2wT arm	25	Female	3 WHO	0	AliveOnART	AliveOnART	365	0
485	2wT arm	35	Male	4 WHO	0	AliveOnART	AliveOnART	365	0
486	Routine	22	Male	1 or 2 WHO	0	Defaulted	Defaulted	1	1
487	2wT arm	57	Male	1 or 2 WHO	0	AliveOnART	AliveOnART	365	0
488	2wT arm	20	Female	1 or 2 WHO	0	AliveOnART	TransferOut	302	0
489	2wT arm	27	Female	1 or 2 WHO	0	AliveOnART	AliveOnART	365	0
490	2wT arm	21	Male	3 WHO	0	Defaulted	Defaulted	40	1
491	2wT arm	53	Female	3 WHO	0	AliveOnART	AliveOnART	365	0
492	Routine	30	Female	1 or 2 WHO	0	AliveOnART	AliveOnART	365	0
493	2wT arm	24	Female	1 or 2 WHO	0	AliveOnART	AliveOnART	365	0
494	Routine	50	Female	3 WHO	0	Dead	Dead	54	0
495	Routine	39	Male	1 or 2 WHO	0	TransferOut	TransferOut	23	0
496	2wT arm	44	Male	1 or 2 WHO	0	AliveOnART	AliveOnART	365	0
497	2wT arm	37	Male	3 WHO	0	AliveOnART	AliveOnART	365	0
498	Routine	32	Male	1 or 2 WHO	0	AliveOnART	AliveOnART	365	0
499	Routine	39	Male	1 or 2 WHO	0	AliveOnART	AliveOnART	365	0
500	Routine	24	Female	1 or 2 WHO	0	AliveOnART	AliveOnART	365	0
501	Routine	24	Female	1 or 2 WHO	0	TransferOut	TransferOut	1	0
502	Routine	37	Male	1 or 2 WHO	0	AliveOnART	Defaulted	137	1
503	Routine	37	Female	1 or 2 WHO	0	AliveOnART	AliveOnART	365	0
504	2wT arm	28	Female	1 or 2 WHO	0	AliveOnART	AliveOnART	365	0
505	Routine	25	Female	1 or 2 WHO	0	AliveOnART	Defaulted	178	1
506	Routine	27	Female	1 or 2 WHO	0	AliveOnART	AliveOnART	365	0
507	Routine	22	Female	1 or 2 WHO	0	Defaulted	Defaulted	1	1
508	2wT arm	25	Female	1 or 2 WHO	0	AliveOnART	AliveOnART	365	0
509	Routine	42	Male	1 or 2 WHO	0	AliveOnART	AliveOnART	365	0
510	Routine	35	Female	1 or 2 WHO	0	TransferOut	TransferOut	106	0
511	Routine	27	Female	1 or 2 WHO	0	AliveOnART	Defaulted	98	1
512	2wT arm	44	Male	3 WHO	0	AliveOnART	AliveOnART	365	0
513	2wT arm	40	Male	1 or 2 WHO	0	AliveOnART	AliveOnART	365	0
514	2wT arm	48	Female	3 WHO	182	AliveOnART	AliveOnART	365	0
515	Routine	45	Male	1 or 2 WHO	0	AliveOnART	AliveOnART	365	0
516	Routine	28	Male	3 WHO	0	AliveOnART	AliveOnART	365	0
517	2wT arm	27	Female	1 or 2 WHO	0	AliveOnART	AliveOnART	365	0
518	Routine	35	Female	1 or 2 WHO	0	TransferOut	TransferOut	102	0
519	2wT arm	21	Female	3 WHO	0	AliveOnART	AliveOnART	365	0
520	2wT arm	33	Female	1 or 2 WHO	0	AliveOnART	AliveOnART	365	0
521	2wT arm	43	Male	1 or 2 WHO	0	AliveOnART	AliveOnART	365	0
522	2wT arm	24	Female	1 or 2 WHO	0	Defaulted	Defaulted	1	1
523	Routine	37	Male	1 or 2 WHO	0	AliveOnART	AliveOnART	365	0
524	2wT arm	35	Male	1 or 2 WHO	0	AliveOnART	ARTStop	363	1
525	2wT arm	34	Male	1 or 2 WHO	0	AliveOnART	AliveOnART	365	0
526	2wT arm	35	Male	1 or 2 WHO	172	AliveOnART	AliveOnART	365	0
527	Routine	56	Male	3 WHO	0	AliveOnART	AliveOnART	365	0
528	2wT arm	39	Male	1 or 2 WHO	0	TransferOut	TransferOut	149	0
529	Routine	27	Female	1 or 2 WHO	0	AliveOnART	AliveOnART	365	0
530	Routine	46	Male	3 WHO	0	AliveOnART	AliveOnART	365	0
531	2wT arm	39	Male	1 or 2 WHO	0	AliveOnART	AliveOnART	365	0
532	2wT arm	32	Male	1 or 2 WHO	0	TransferOut	TransferOut	27	0
533	Routine	24	Female	1 or 2 WHO	0	AliveOnART	AliveOnART	365	0
534	2wT arm	24	Female	1 or 2 WHO	0	AliveOnART	AliveOnART	365	0
535	2wT arm	43	Female	1 or 2 WHO	0	AliveOnART	AliveOnART	365	0
536	Routine	31	Male	1 or 2 WHO	0	Defaulted	Defaulted	1	1
537	2wT arm	46	Male	1 or 2 WHO	0	AliveOnART	AliveOnART	365	0
538	2wT arm	44	Female	4 WHO	0	AliveOnART	AliveOnART	365	0
539	Routine	31	Female	1 or 2 WHO	0	AliveOnART	AliveOnART	365	0
540	Routine	21	Female	1 or 2 WHO	0	AliveOnART	AliveOnART	365	0
541	Routine	66	Male	3 WHO	0	TransferOut	TransferOut	1	0
542	2wT arm	32	Female	3 WHO	0	AliveOnART	AliveOnART	365	0
543	2wT arm	20	Female	1 or 2 WHO	0	Defaulted	Defaulted	1	1
544	Routine	41	Male	1 or 2 WHO	0	AliveOnART	AliveOnART	365	0
545	2wT arm	29	Female	1 or 2 WHO	117	AliveOnART	AliveOnART	365	0
546	Routine	24	Female	1 or 2 WHO	0	AliveOnART	AliveOnART	365	0
547	2wT arm	30	Male	1 or 2 WHO	0	AliveOnART	AliveOnART	365	0
548	Routine	29	Female	1 or 2 WHO	0	AliveOnART	TransferOut	243	0
549	2wT arm	52	Male	1 or 2 WHO	119	AliveOnART	AliveOnART	365	0
550	Routine	38	Female	1 or 2 WHO	0	AliveOnART	AliveOnART	365	0
551	2wT arm	24	Female	1 or 2 WHO	0	AliveOnART	AliveOnART	365	0
552	Routine	39	Male	1 or 2 WHO	0	AliveOnART	AliveOnART	365	0
553	2wT arm	25	Male	1 or 2 WHO	0	AliveOnART	AliveOnART	365	0
554	Routine	26	Female	1 or 2 WHO	0	AliveOnART	AliveOnART	365	0
555	2wT arm	38	Female	1 or 2 WHO	0	AliveOnART	AliveOnART	365	0
556	Routine	30	Female	1 or 2 WHO	0	ARTStop	ARTStop	125	1
557	Routine	26	Female	1 or 2 WHO	0	AliveOnART	AliveOnART	365	0
558	Routine	29	Female	1 or 2 WHO	0	AliveOnART	AliveOnART	365	0
559	2wT arm	32	Male	1 or 2 WHO	62	Defaulted	Defaulted	63	1
560	2wT arm	20	Male	1 or 2 WHO	0	AliveOnART	AliveOnART	365	0
561	2wT arm	45	Male	1 or 2 WHO	0	AliveOnART	AliveOnART	365	0
562	Routine	38	Male	1 or 2 WHO	0	AliveOnART	AliveOnART	365	0
563	Routine	34	Male	1 or 2 WHO	0	AliveOnART	AliveOnART	365	0
564	2wT arm	22	Female	1 or 2 WHO	0	TransferOut	TransferOut	163	0
565	Routine	56	Male	3 WHO	0	AliveOnART	AliveOnART	365	0
566	2wT arm	51	Male	1 or 2 WHO	0	AliveOnART	AliveOnART	365	0
567	Routine	37	Male	4 WHO	0	Dead	Dead	101	0
568	2wT arm	32	Male	3 WHO	0	TransferOut	TransferOut	44	0
569	2wT arm	25	Male	1 or 2 WHO	0	AliveOnART	AliveOnART	365	0
570	Routine	37	Female	1 or 2 WHO	0	AliveOnART	AliveOnART	365	0
571	2wT arm	41	Male	1 or 2 WHO	0	AliveOnART	AliveOnART	365	0
572	2wT arm	48	Male	1 or 2 WHO	0	AliveOnART	AliveOnART	365	0
573	2wT arm	31	Female	1 or 2 WHO	0	AliveOnART	AliveOnART	365	0
574	Routine	30	Female	3 WHO	0	AliveOnART	AliveOnART	365	0
575	Routine	29	Male	1 or 2 WHO	0	Defaulted	Defaulted	1	1
576	2wT arm	25	Female	1 or 2 WHO	0	AliveOnART	AliveOnART	365	0
577	2wT arm	24	Female	1 or 2 WHO	0	AliveOnART	AliveOnART	365	0
578	Routine	45	Female	1 or 2 WHO	0	AliveOnART	AliveOnART	365	0
579	2wT arm	42	Female	1 or 2 WHO	0	AliveOnART	AliveOnART	365	0
580	2wT arm	34	Female	4 WHO	0	AliveOnART	AliveOnART	365	0
581	2wT arm	38	Male	1 or 2 WHO	0	AliveOnART	AliveOnART	365	0
582	2wT arm	40	Female	3 WHO	0	Discontinued SMS	Discontinued SMS	76	0
583	Routine	46	Male	3 WHO	0	AliveOnART	AliveOnART	365	0
584	Routine	39	Male	1 or 2 WHO	0	AliveOnART	AliveOnART	365	0
585	2wT arm	24	Female	1 or 2 WHO	56	AliveOnART	AliveOnART	365	0
586	2wT arm	37	Female	1 or 2 WHO	25	AliveOnART	AliveOnART	365	0
587	2wT arm	36	Female	1 or 2 WHO	117	AliveOnART	AliveOnART	365	0
588	Routine	45	Male	1 or 2 WHO	0	AliveOnART	AliveOnART	365	0
589	Routine	34	Female	1 or 2 WHO	0	ARTStop	ARTStop	27	1
590	2wT arm	29	Female	1 or 2 WHO	6	AliveOnART	AliveOnART	365	0
591	2wT arm	38	Female	1 or 2 WHO	0	AliveOnART	AliveOnART	365	0
592	2wT arm	34	Male	4 WHO	0	AliveOnART	AliveOnART	365	0
593	2wT arm	31	Male	4 WHO	0	AliveOnART	ARTStop	297	1
594	Routine	60	Female	1 or 2 WHO	0	AliveOnART	AliveOnART	365	0
595	2wT arm	25	Female	1 or 2 WHO	0	AliveOnART	AliveOnART	365	0
596	2wT arm	27	Female	1 or 2 WHO	0	AliveOnART	AliveOnART	365	0
597	2wT arm	22	Female	1 or 2 WHO	116	AliveOnART	AliveOnART	365	0
598	2wT arm	33	Male	1 or 2 WHO	0	AliveOnART	AliveOnART	365	0
599	2wT arm	23	Female	1 or 2 WHO	0	AliveOnART	AliveOnART	365	0
600	Routine	34	Male	1 or 2 WHO	0	AliveOnART	AliveOnART	365	0
601	Routine	23	Female	4 WHO	0	AliveOnART	AliveOnART	365	0
602	Routine	39	Male	1 or 2 WHO	0	AliveOnART	AliveOnART	365	0
603	2wT arm	21	Female	1 or 2 WHO	0	AliveOnART	AliveOnART	365	0
604	Routine	41	Male	1 or 2 WHO	0	Defaulted	Defaulted	1	1
605	2wT arm	49	Female	1 or 2 WHO	0	AliveOnART	AliveOnART	365	0
606	Routine	31	Female	1 or 2 WHO	0	ARTStop	ARTStop	27	1
607	2wT arm	21	Female	1 or 2 WHO	0	AliveOnART	AliveOnART	365	0
608	2wT arm	32	Female	1 or 2 WHO	39	AliveOnART	AliveOnART	365	0
609	2wT arm	27	Female	3 WHO	0	ARTStop	ARTStop	62	1
610	Routine	25	Male	1 or 2 WHO	0	Defaulted	Defaulted	1	1
611	Routine	46	Male	1 or 2 WHO	0	AliveOnART	AliveOnART	365	0
612	Routine	44	Female	3 WHO	0	AliveOnART	AliveOnART	365	0
613	2wT arm	29	Male	3 WHO	0	AliveOnART	AliveOnART	365	0
614	2wT arm	20	Female	1 or 2 WHO	0	AliveOnART	AliveOnART	365	0
615	Routine	34	Male	1 or 2 WHO	0	TransferOut	TransferOut	91	0
616	2wT arm	41	Female	1 or 2 WHO	0	AliveOnART	AliveOnART	365	0
617	2wT arm	25	Male	1 or 2 WHO	25	AliveOnART	AliveOnART	365	0
618	Routine	36	Male	1 or 2 WHO	0	AliveOnART	AliveOnART	365	0
619	Routine	26	Female	3 WHO	0	AliveOnART	AliveOnART	365	0
620	2wT arm	26	Female	1 or 2 WHO	0	AliveOnART	AliveOnART	365	0
621	Routine	25	Male	1 or 2 WHO	0	AliveOnART	TransferOut	218	0
622	2wT arm	38	Male	1 or 2 WHO	0	AliveOnART	AliveOnART	365	0
623	Routine	23	Female	1 or 2 WHO	0	Defaulted	Defaulted	28	1
624	Routine	36	Male	1 or 2 WHO	0	AliveOnART	AliveOnART	365	0
625	2wT arm	28	Female	1 or 2 WHO	0	AliveOnART	AliveOnART	365	0
626	Routine	31	Female	1 or 2 WHO	0	AliveOnART	AliveOnART	365	0
627	Routine	40	Male	1 or 2 WHO	0	AliveOnART	AliveOnART	365	0
628	2wT arm	30	Female	1 or 2 WHO	0	AliveOnART	AliveOnART	365	0
629	Routine	43	Female	4 WHO	0	AliveOnART	AliveOnART	365	0
630	Routine	25	Female	1 or 2 WHO	0	AliveOnART	AliveOnART	365	0
631	Routine	29	Male	3 WHO	0	AliveOnART	AliveOnART	365	0
632	Routine	43	Male	NA	0	AliveOnART	AliveOnART	365	0
633	2wT arm	42	Male	3 WHO	0	AliveOnART	AliveOnART	365	0
634	2wT arm	50	Male	1 or 2 WHO	0	AliveOnART	AliveOnART	365	0
635	2wT arm	46	Male	1 or 2 WHO	118	AliveOnART	AliveOnART	365	0
636	2wT arm	32	Female	1 or 2 WHO	0	Discontinued SMS	Discontinued SMS	27	0
637	Routine	35	Female	1 or 2 WHO	0	AliveOnART	AliveOnART	365	0
638	Routine	39	Female	1 or 2 WHO	0	Defaulted	Defaulted	1	1
639	Routine	22	Female	1 or 2 WHO	0	AliveOnART	AliveOnART	365	0
640	2wT arm	38	Male	4 WHO	0	AliveOnART	AliveOnART	365	0
641	Routine	45	Male	1 or 2 WHO	0	Defaulted	Defaulted	1	1
642	2wT arm	40	Male	1 or 2 WHO	0	AliveOnART	AliveOnART	365	0
643	Routine	37	Male	4 WHO	0	AliveOnART	Defaulted	188	1
644	Routine	27	Female	1 or 2 WHO	0	AliveOnART	AliveOnART	365	0
645	Routine	31	Female	3 WHO	0	AliveOnART	AliveOnART	365	0
646	Routine	36	Female	1 or 2 WHO	0	AliveOnART	AliveOnART	365	0
647	2wT arm	28	Male	1 or 2 WHO	0	AliveOnART	AliveOnART	365	0
648	2wT arm	41	Male	1 or 2 WHO	0	AliveOnART	AliveOnART	365	0
649	2wT arm	30	Male	1 or 2 WHO	0	AliveOnART	AliveOnART	365	0
650	Routine	44	Male	1 or 2 WHO	0	AliveOnART	AliveOnART	365	0
651	2wT arm	25	Female	1 or 2 WHO	148	Discontinued SMS	Discontinued SMS	149	0
652	2wT arm	32	Male	1 or 2 WHO	0	AliveOnART	AliveOnART	365	0
653	Routine	24	Female	1 or 2 WHO	0	AliveOnART	AliveOnART	365	0
654	Routine	59	Male	3 WHO	0	AliveOnART	AliveOnART	365	0
655	2wT arm	45	Female	1 or 2 WHO	0	AliveOnART	AliveOnART	365	0
656	Routine	34	Female	1 or 2 WHO	0	AliveOnART	AliveOnART	365	0
657	Routine	27	Female	1 or 2 WHO	0	AliveOnART	AliveOnART	365	0
658	Routine	61	Female	4 WHO	0	AliveOnART	AliveOnART	365	0
659	Routine	37	Female	3 WHO	0	AliveOnART	AliveOnART	365	0
660	Routine	31	Male	1 or 2 WHO	0	AliveOnART	AliveOnART	365	0
661	2wT arm	36	Male	3 WHO	0	AliveOnART	AliveOnART	365	0
662	Routine	59	Male	1 or 2 WHO	0	AliveOnART	AliveOnART	365	0
663	Routine	27	Female	3 WHO	0	AliveOnART	Defaulted	148	1
664	Routine	36	Female	1 or 2 WHO	0	AliveOnART	Defaulted	200	1
665	Routine	28	Male	1 or 2 WHO	0	AliveOnART	TransferOut	258	0
666	2wT arm	37	Male	1 or 2 WHO	0	AliveOnART	AliveOnART	365	0
667	Routine	49	Female	1 or 2 WHO	0	AliveOnART	AliveOnART	365	0
668	2wT arm	30	Male	4 WHO	0	AliveOnART	TransferOut	25	0
669	Routine	38	Male	1 or 2 WHO	0	AliveOnART	AliveOnART	365	0
670	Routine	27	Male	1 or 2 WHO	0	TransferOut	TransferOut	1	0
671	Routine	28	Male	3 WHO	0	AliveOnART	AliveOnART	365	0
672	Routine	30	Male	1 or 2 WHO	0	AliveOnART	AliveOnART	365	0
673	2wT arm	22	Female	1 or 2 WHO	126	AliveOnART	AliveOnART	365	0
674	2wT arm	38	Male	1 or 2 WHO	0	Defaulted	Defaulted	1	1
675	2wT arm	35	Female	3 WHO	0	Defaulted	Defaulted	1	1
676	Routine	22	Female	1 or 2 WHO	0	AliveOnART	AliveOnART	365	0
677	2wT arm	19	Female	1 or 2 WHO	0	AliveOnART	TransferOut	290	0
678	Routine	27	Female	4 WHO	0	AliveOnART	AliveOnART	365	0
679	Routine	30	Male	1 or 2 WHO	0	AliveOnART	Defaulted	199	1
680	Routine	23	Female	1 or 2 WHO	0	AliveOnART	Defaulted	87	1
681	2wT arm	32	Female	1 or 2 WHO	0	AliveOnART	AliveOnART	365	0
682	2wT arm	31	Male	1 or 2 WHO	0	AliveOnART	TransferOut	210	0
683	Routine	34	Male	3 WHO	0	AliveOnART	AliveOnART	365	0
684	2wT arm	24	Female	1 or 2 WHO	0	ARTStop	ARTStop	89	1
685	Routine	49	Female	1 or 2 WHO	0	AliveOnART	AliveOnART	365	0
686	2wT arm	43	Male	1 or 2 WHO	0	AliveOnART	AliveOnART	365	0
687	2wT arm	33	Male	1 or 2 WHO	0	AliveOnART	AliveOnART	365	0
688	Routine	21	Female	1 or 2 WHO	0	AliveOnART	AliveOnART	365	0
689	Routine	37	Male	1 or 2 WHO	0	AliveOnART	AliveOnART	365	0
690	2wT arm	46	Female	4 WHO	144	AliveOnART	AliveOnART	365	0
691	2wT arm	43	Male	4 WHO	0	AliveOnART	AliveOnART	365	0
692	Routine	27	Female	1 or 2 WHO	0	Defaulted	Defaulted	23	1
693	2wT arm	38	Female	3 WHO	0	TransferOut	TransferOut	37	0
694	2wT arm	30	Female	1 or 2 WHO	0	AliveOnART	AliveOnART	365	0
695	2wT arm	39	Female	1 or 2 WHO	0	AliveOnART	AliveOnART	365	0
696	Routine	37	Female	1 or 2 WHO	0	AliveOnART	AliveOnART	365	0
697	2wT arm	41	Male	3 WHO	0	AliveOnART	TransferOut	230	0
698	2wT arm	49	Female	4 WHO	0	AliveOnART	AliveOnART	365	0
699	2wT arm	29	Male	1 or 2 WHO	151	AliveOnART	AliveOnART	365	0
700	2wT arm	23	Female	1 or 2 WHO	162	AliveOnART	AliveOnART	365	0
701	Routine	27	Male	1 or 2 WHO	0	AliveOnART	AliveOnART	365	0
702	Routine	22	Female	1 or 2 WHO	0	Defaulted	Defaulted	1	1
703	Routine	27	Female	1 or 2 WHO	0	Defaulted	Defaulted	27	1
704	Routine	45	Male	1 or 2 WHO	0	AliveOnART	AliveOnART	365	0
705	2wT arm	25	Male	3 WHO	0	Discontinued SMS	Discontinued SMS	49	0
706	2wT arm	31	Male	1 or 2 WHO	0	AliveOnART	AliveOnART	365	0
707	Routine	25	Female	1 or 2 WHO	0	AliveOnART	AliveOnART	365	0
708	Routine	21	Female	1 or 2 WHO	0	Defaulted	Defaulted	1	1
709	2wT arm	46	Male	4 WHO	0	AliveOnART	TransferOut	179	0
710	2wT arm	22	Male	4 WHO	0	AliveOnART	AliveOnART	365	0
711	2wT arm	43	Male	1 or 2 WHO	143	AliveOnART	AliveOnART	365	0
712	2wT arm	41	Female	1 or 2 WHO	0	AliveOnART	AliveOnART	365	0
713	2wT arm	23	Female	1 or 2 WHO	0	AliveOnART	AliveOnART	365	0
714	2wT arm	33	Male	1 or 2 WHO	0	AliveOnART	AliveOnART	365	0
715	Routine	45	Male	1 or 2 WHO	0	AliveOnART	AliveOnART	365	0
716	2wT arm	45	Female	1 or 2 WHO	82	AliveOnART	AliveOnART	365	0
717	2wT arm	33	Male	1 or 2 WHO	25	AliveOnART	AliveOnART	365	0
718	Routine	31	Female	1 or 2 WHO	0	AliveOnART	AliveOnART	365	0
719	Routine	22	Male	1 or 2 WHO	0	Defaulted	Defaulted	1	1
720	Routine	41	Female	3 WHO	0	AliveOnART	TransferOut	213	0
721	2wT arm	48	Female	3 WHO	0	Defaulted	Defaulted	74	1
722	Routine	45	Male	4 WHO	0	ARTStop	ARTStop	27	1
723	Routine	39	Male	3 WHO	0	Defaulted	Defaulted	28	1
724	2wT arm	22	Female	1 or 2 WHO	0	AliveOnART	AliveOnART	365	0
725	2wT arm	28	Female	1 or 2 WHO	0	TransferOut	TransferOut	28	0
726	Routine	24	Male	1 or 2 WHO	0	TransferOut	TransferOut	87	0
727	Routine	43	Female	1 or 2 WHO	0	AliveOnART	AliveOnART	365	0
728	2wT arm	27	Male	1 or 2 WHO	0	AliveOnART	AliveOnART	365	0
729	Routine	32	Female	1 or 2 WHO	0	AliveOnART	AliveOnART	365	0
730	2wT arm	25	Male	1 or 2 WHO	0	AliveOnART	AliveOnART	365	0
731	2wT arm	23	Female	1 or 2 WHO	0	ARTStop	ARTStop	34	1
732	Routine	51	Male	1 or 2 WHO	0	ARTStop	ARTStop	133	1
733	2wT arm	25	Female	1 or 2 WHO	0	Discontinued SMS	Discontinued SMS	27	0
734	2wT arm	47	Male	1 or 2 WHO	0	AliveOnART	AliveOnART	365	0
735	Routine	46	Male	1 or 2 WHO	0	AliveOnART	AliveOnART	365	0
736	2wT arm	28	Female	1 or 2 WHO	155	AliveOnART	AliveOnART	365	0
737	Routine	36	Female	1 or 2 WHO	0	AliveOnART	AliveOnART	365	0
738	2wT arm	45	Male	4 WHO	0	AliveOnART	AliveOnART	365	0
739	2wT arm	39	Female	3 WHO	0	TransferOut	TransferOut	73	0
740	Routine	28	Female	1 or 2 WHO	0	AliveOnART	AliveOnART	365	0
741	2wT arm	22	Female	1 or 2 WHO	0	AliveOnART	AliveOnART	365	0
742	2wT arm	41	Female	1 or 2 WHO	0	AliveOnART	AliveOnART	365	0
743	2wT arm	31	Female	1 or 2 WHO	0	AliveOnART	AliveOnART	365	0
744	2wT arm	28	Female	1 or 2 WHO	0	AliveOnART	AliveOnART	365	0
745	Routine	26	Female	1 or 2 WHO	0	AliveOnART	AliveOnART	365	0
746	2wT arm	58	Male	3 WHO	0	AliveOnART	AliveOnART	365	0
747	Routine	38	Female	1 or 2 WHO	0	TransferOut	TransferOut	145	0
748	2wT arm	27	Female	4 WHO	0	AliveOnART	AliveOnART	365	0
749	Routine	47	Male	1 or 2 WHO	0	AliveOnART	AliveOnART	365	0
750	2wT arm	32	Female	1 or 2 WHO	0	AliveOnART	AliveOnART	365	0
751	Routine	24	Female	1 or 2 WHO	0	AliveOnART	Defaulted	104	1
752	2wT arm	36	Female	3 WHO	23	TransferOut	TransferOut	149	0
753	2wT arm	61	Female	1 or 2 WHO	0	AliveOnART	AliveOnART	365	0
754	Routine	48	Female	3 WHO	0	Dead	Dead	62	0
755	2wT arm	23	Female	1 or 2 WHO	0	AliveOnART	AliveOnART	365	0
756	Routine	21	Female	1 or 2 WHO	0	AliveOnART	AliveOnART	365	0
757	Routine	24	Male	1 or 2 WHO	0	TransferOut	TransferOut	47	0
758	Routine	47	Female	1 or 2 WHO	0	AliveOnART	AliveOnART	365	0
759	Routine	39	Male	1 or 2 WHO	0	AliveOnART	AliveOnART	365	0
760	2wT arm	28	Female	1 or 2 WHO	0	AliveOnART	AliveOnART	365	0
761	Routine	39	Male	3 WHO	0	AliveOnART	AliveOnART	365	0
762	2wT arm	34	Male	1 or 2 WHO	0	AliveOnART	AliveOnART	365	0
763	Routine	44	Male	3 WHO	0	TransferOut	TransferOut	21	0
764	Routine	43	Female	1 or 2 WHO	0	AliveOnART	TransferOut	338	0
765	2wT arm	36	Female	1 or 2 WHO	0	AliveOnART	AliveOnART	365	0
766	Routine	26	Female	1 or 2 WHO	0	AliveOnART	AliveOnART	365	0
767	2wT arm	39	Male	1 or 2 WHO	56	AliveOnART	AliveOnART	365	0
768	2wT arm	22	Female	1 or 2 WHO	0	AliveOnART	AliveOnART	365	0
769	2wT arm	43	Female	1 or 2 WHO	0	AliveOnART	AliveOnART	365	0
770	Routine	32	Male	4 WHO	0	Defaulted	Defaulted	1	1
771	2wT arm	29	Female	1 or 2 WHO	0	AliveOnART	AliveOnART	365	0
772	Routine	25	Female	1 or 2 WHO	0	ARTStop	ARTStop	31	1
773	2wT arm	31	Female	1 or 2 WHO	27	AliveOnART	AliveOnART	365	0
774	2wT arm	57	Male	1 or 2 WHO	24	AliveOnART	AliveOnART	365	0
775	2wT arm	36	Male	1 or 2 WHO	0	TransferOut	TransferOut	56	0
776	Routine	28	Female	1 or 2 WHO	0	AliveOnART	TransferOut	215	0
777	2wT arm	38	Female	1 or 2 WHO	0	AliveOnART	AliveOnART	365	0
778	Routine	22	Female	1 or 2 WHO	0	AliveOnART	AliveOnART	365	0
779	Routine	31	Male	1 or 2 WHO	0	AliveOnART	AliveOnART	365	0
780	2wT arm	21	Male	1 or 2 WHO	0	AliveOnART	Defaulted	283	1
781	2wT arm	24	Female	3 WHO	0	AliveOnART	AliveOnART	365	0
782	2wT arm	27	Male	1 or 2 WHO	0	AliveOnART	AliveOnART	365	0
783	2wT arm	36	Female	1 or 2 WHO	0	AliveOnART	AliveOnART	365	0
784	Routine	51	Male	1 or 2 WHO	0	Defaulted	Defaulted	1	1
785	2wT arm	42	Female	1 or 2 WHO	0	AliveOnART	AliveOnART	365	0
786	2wT arm	46	Male	4 WHO	0	AliveOnART	AliveOnART	365	0
787	Routine	33	Male	1 or 2 WHO	0	Defaulted	Defaulted	1	1
788	2wT arm	39	Female	1 or 2 WHO	0	AliveOnART	AliveOnART	365	0
789	Routine	26	Female	1 or 2 WHO	0	AliveOnART	AliveOnART	365	0
790	2wT arm	39	Male	4 WHO	0	AliveOnART	AliveOnART	365	0
791	Routine	20	Male	1 or 2 WHO	0	AliveOnART	Defaulted	296	1
792	2wT arm	20	Male	3 WHO	53	AliveOnART	AliveOnART	365	0
793	Routine	30	Male	1 or 2 WHO	0	AliveOnART	AliveOnART	365	0
794	2wT arm	33	Female	1 or 2 WHO	0	AliveOnART	AliveOnART	365	0
795	2wT arm	24	Male	1 or 2 WHO	0	AliveOnART	AliveOnART	365	0
796	Routine	28	Male	1 or 2 WHO	0	AliveOnART	AliveOnART	365	0
797	Routine	41	Female	1 or 2 WHO	0	AliveOnART	AliveOnART	365	0
798	Routine	26	Male	3 WHO	0	AliveOnART	AliveOnART	365	0
799	2wT arm	48	Female	1 or 2 WHO	0	AliveOnART	AliveOnART	365	0
800	2wT arm	35	Male	1 or 2 WHO	0	AliveOnART	AliveOnART	365	0
801	2wT arm	23	Female	1 or 2 WHO	0	AliveOnART	AliveOnART	365	0
802	2wT arm	30	Female	1 or 2 WHO	0	AliveOnART	AliveOnART	365	0
803	Routine	31	Male	1 or 2 WHO	0	TransferOut	TransferOut	141	0
804	Routine	40	Male	3 WHO	0	AliveOnART	Defaulted	269	1
805	Routine	51	Female	3 WHO	0	AliveOnART	AliveOnART	365	0
806	Routine	22	Female	1 or 2 WHO	0	AliveOnART	AliveOnART	365	0
807	2wT arm	20	Female	1 or 2 WHO	0	AliveOnART	AliveOnART	365	0
808	2wT arm	26	Female	1 or 2 WHO	0	TransferOut	TransferOut	41	0
809	Routine	34	Male	1 or 2 WHO	0	AliveOnART	TransferOut	284	0
810	2wT arm	44	Male	1 or 2 WHO	0	AliveOnART	AliveOnART	365	0
811	2wT arm	56	Female	1 or 2 WHO	28	AliveOnART	AliveOnART	365	0
812	Routine	34	Female	1 or 2 WHO	0	Defaulted	Defaulted	1	1
813	2wT arm	45	Female	1 or 2 WHO	0	Discontinued SMS	Discontinued SMS	140	0
814	Routine	26	Female	1 or 2 WHO	0	AliveOnART	AliveOnART	365	0
815	2wT arm	42	Male	1 or 2 WHO	27	AliveOnART	AliveOnART	365	0
816	2wT arm	45	Male	1 or 2 WHO	0	TransferOut	TransferOut	91	0
817	2wT arm	46	Male	1 or 2 WHO	0	AliveOnART	AliveOnART	365	0
818	2wT arm	38	Female	1 or 2 WHO	53	AliveOnART	AliveOnART	365	0
819	2wT arm	28	Female	1 or 2 WHO	0	AliveOnART	AliveOnART	365	0
820	Routine	28	Female	1 or 2 WHO	0	ARTStop	ARTStop	177	1
821	2wT arm	37	Female	NA	0	AliveOnART	AliveOnART	365	0
822	Routine	30	Male	1 or 2 WHO	0	ARTStop	ARTStop	31	1
823	2wT arm	46	Male	4 WHO	0	AliveOnART	AliveOnART	365	0
824	2wT arm	42	Male	3 WHO	0	AliveOnART	AliveOnART	365	0
825	2wT arm	19	Female	1 or 2 WHO	0	AliveOnART	AliveOnART	365	0
826	2wT arm	18	Female	1 or 2 WHO	119	Discontinued SMS	Discontinued SMS	134	0
827	2wT arm	41	Female	1 or 2 WHO	177	AliveOnART	AliveOnART	365	0
828	Routine	28	Female	1 or 2 WHO	0	AliveOnART	Defaulted	198	1
829	2wT arm	35	Male	1 or 2 WHO	0	AliveOnART	AliveOnART	365	0
830	2wT arm	37	Female	1 or 2 WHO	0	AliveOnART	AliveOnART	365	0
831	Routine	43	Male	1 or 2 WHO	0	AliveOnART	Defaulted	154	1
832	2wT arm	43	Male	1 or 2 WHO	0	AliveOnART	AliveOnART	365	0
833	Routine	33	Male	1 or 2 WHO	0	AliveOnART	AliveOnART	365	0
834	Routine	36	Female	1 or 2 WHO	0	AliveOnART	AliveOnART	365	0
835	Routine	38	Male	3 WHO	0	AliveOnART	Defaulted	128	1
836	2wT arm	28	Female	1 or 2 WHO	7	AliveOnART	AliveOnART	365	0
837	Routine	37	Female	1 or 2 WHO	0	AliveOnART	AliveOnART	365	0
838	Routine	21	Male	3 WHO	0	AliveOnART	AliveOnART	365	0
839	2wT arm	26	Female	1 or 2 WHO	0	AliveOnART	AliveOnART	365	0
840	Routine	38	Male	4 WHO	0	Defaulted	Defaulted	1	1
841	Routine	33	Male	1 or 2 WHO	0	AliveOnART	AliveOnART	365	0
842	2wT arm	26	Female	1 or 2 WHO	0	Defaulted	Defaulted	29	1
843	Routine	38	Female	1 or 2 WHO	0	AliveOnART	AliveOnART	365	0
844	2wT arm	37	Female	1 or 2 WHO	0	AliveOnART	AliveOnART	365	0
845	2wT arm	41	Female	3 WHO	24	AliveOnART	AliveOnART	365	0
846	2wT arm	27	Female	1 or 2 WHO	0	AliveOnART	AliveOnART	365	0
847	Routine	29	Male	1 or 2 WHO	0	ARTStop	ARTStop	25	1
848	Routine	25	Female	1 or 2 WHO	0	AliveOnART	AliveOnART	365	0
849	2wT arm	39	Female	3 WHO	0	AliveOnART	AliveOnART	365	0
850	Routine	26	Female	1 or 2 WHO	0	AliveOnART	AliveOnART	365	0
851	2wT arm	34	Male	1 or 2 WHO	0	AliveOnART	AliveOnART	365	0
852	Routine	40	Male	1 or 2 WHO	0	AliveOnART	AliveOnART	365	0
853	2wT arm	31	Female	1 or 2 WHO	0	Defaulted	AliveOnART	365	0
854	Routine	33	Female	1 or 2 WHO	0	AliveOnART	AliveOnART	365	0
855	2wT arm	29	Female	1 or 2 WHO	57	AliveOnART	AliveOnART	365	0
856	2wT arm	42	Male	1 or 2 WHO	169	AliveOnART	AliveOnART	365	0
857	Routine	23	Female	1 or 2 WHO	0	AliveOnART	Defaulted	169	1
858	2wT arm	40	Male	1 or 2 WHO	0	AliveOnART	AliveOnART	365	0
859	2wT arm	26	Female	1 or 2 WHO	0	AliveOnART	AliveOnART	365	0
860	Routine	22	Female	1 or 2 WHO	0	Defaulted	Defaulted	27	1
861	Routine	28	Male	3 WHO	0	AliveOnART	AliveOnART	365	0
862	2wT arm	24	Male	1 or 2 WHO	0	AliveOnART	AliveOnART	365	0
863	2wT arm	36	Male	1 or 2 WHO	0	TransferOut	TransferOut	27	0
864	Routine	48	Male	3 WHO	0	AliveOnART	AliveOnART	365	0
865	2wT arm	28	Female	1 or 2 WHO	152	AliveOnART	AliveOnART	365	0
866	2wT arm	21	Female	1 or 2 WHO	0	AliveOnART	TransferOut	269	0
867	2wT arm	32	Female	1 or 2 WHO	0	AliveOnART	AliveOnART	365	0
868	2wT arm	32	Female	3 WHO	115	AliveOnART	AliveOnART	365	0
869	2wT arm	23	Female	1 or 2 WHO	170	AliveOnART	AliveOnART	365	0
870	2wT arm	36	Male	1 or 2 WHO	0	AliveOnART	AliveOnART	365	0
871	2wT arm	40	Male	1 or 2 WHO	0	TransferOut	TransferOut	137	0
872	2wT arm	28	Female	1 or 2 WHO	0	Defaulted	Defaulted	27	1
873	2wT arm	27	Female	3 WHO	112	AliveOnART	AliveOnART	365	0
874	Routine	37	Male	1 or 2 WHO	0	AliveOnART	AliveOnART	365	0
875	2wT arm	41	Female	1 or 2 WHO	0	AliveOnART	AliveOnART	365	0
876	Routine	35	Female	1 or 2 WHO	29	AliveOnART	AliveOnART	365	0
877	2wT arm	32	Female	1 or 2 WHO	0	AliveOnART	AliveOnART	365	0
878	2wT arm	20	Female	1 or 2 WHO	0	TransferOut	TransferOut	59	0
879	Routine	22	Male	1 or 2 WHO	0	AliveOnART	AliveOnART	365	0
880	2wT arm	27	Female	1 or 2 WHO	0	Discontinued SMS	Discontinued SMS	2	0
881	Routine	44	Female	4 WHO	0	AliveOnART	AliveOnART	365	0
882	Routine	41	Male	1 or 2 WHO	0	AliveOnART	AliveOnART	365	0
883	Routine	32	Female	1 or 2 WHO	0	AliveOnART	AliveOnART	365	0
884	Routine	35	Female	NA	0	AliveOnART	AliveOnART	365	0
885	2wT arm	31	Female	1 or 2 WHO	0	AliveOnART	AliveOnART	365	0
886	2wT arm	33	Male	4 WHO	0	AliveOnART	AliveOnART	365	0
887	Routine	36	Female	3 WHO	0	AliveOnART	AliveOnART	365	0
888	Routine	45	Female	1 or 2 WHO	0	AliveOnART	AliveOnART	365	0
889	2wT arm	27	Male	1 or 2 WHO	0	AliveOnART	AliveOnART	365	0
890	2wT arm	22	Female	1 or 2 WHO	85	TransferOut	TransferOut	169	0
891	2wT arm	27	Male	3 WHO	0	AliveOnART	AliveOnART	365	0
892	2wT arm	42	Male	1 or 2 WHO	119	AliveOnART	AliveOnART	365	0
893	Routine	33	Female	3 WHO	0	AliveOnART	AliveOnART	365	0
894	Routine	37	Female	1 or 2 WHO	0	AliveOnART	AliveOnART	365	0
895	Routine	30	Female	4 WHO	0	AliveOnART	AliveOnART	365	0
896	2wT arm	30	Male	1 or 2 WHO	0	AliveOnART	AliveOnART	365	0
897	2wT arm	22	Female	1 or 2 WHO	0	Dead	Dead	136	0
898	Routine	24	Female	1 or 2 WHO	0	AliveOnART	AliveOnART	365	0
899	2wT arm	49	Male	1 or 2 WHO	0	AliveOnART	AliveOnART	365	0
900	Routine	40	Male	4 WHO	0	AliveOnART	AliveOnART	365	0
901	2wT arm	77	Male	3 WHO	0	AliveOnART	AliveOnART	365	0
902	Routine	38	Male	1 or 2 WHO	0	AliveOnART	AliveOnART	365	0
903	2wT arm	39	Female	1 or 2 WHO	0	AliveOnART	AliveOnART	365	0
904	Routine	46	Female	1 or 2 WHO	0	AliveOnART	AliveOnART	365	0
905	2wT arm	25	Female	1 or 2 WHO	0	AliveOnART	AliveOnART	365	0
906	2wT arm	28	Male	1 or 2 WHO	90	AliveOnART	AliveOnART	365	0
907	2wT arm	24	Female	1 or 2 WHO	28	AliveOnART	Defaulted	164	1
908	2wT arm	24	Female	4 WHO	0	AliveOnART	AliveOnART	365	0
909	Routine	28	Female	3 WHO	0	Defaulted	Defaulted	1	1
910	Routine	25	Female	1 or 2 WHO	0	AliveOnART	AliveOnART	365	0
911	2wT arm	28	Female	1 or 2 WHO	137	AliveOnART	AliveOnART	365	0
912	2wT arm	38	Female	1 or 2 WHO	0	AliveOnART	AliveOnART	365	0
913	2wT arm	35	Male	3 WHO	0	AliveOnART	AliveOnART	365	0
914	Routine	35	Male	1 or 2 WHO	0	ARTStop	ARTStop	90	1
915	Routine	24	Female	1 or 2 WHO	0	AliveOnART	Defaulted	115	1
916	2wT arm	51	Female	3 WHO	0	AliveOnART	AliveOnART	365	0
917	2wT arm	20	Female	1 or 2 WHO	0	AliveOnART	AliveOnART	365	0
918	2wT arm	38	Male	1 or 2 WHO	0	AliveOnART	AliveOnART	365	0
919	2wT arm	27	Male	1 or 2 WHO	0	AliveOnART	AliveOnART	365	0
920	Routine	33	Male	1 or 2 WHO	0	AliveOnART	AliveOnART	365	0
921	Routine	39	Female	1 or 2 WHO	0	AliveOnART	AliveOnART	365	0
922	Routine	48	Male	4 WHO	0	AliveOnART	AliveOnART	365	0
923	2wT arm	45	Female	1 or 2 WHO	0	AliveOnART	AliveOnART	365	0
924	Routine	36	Female	1 or 2 WHO	0	AliveOnART	AliveOnART	365	0
925	Routine	40	Male	3 WHO	0	AliveOnART	AliveOnART	365	0
926	2wT arm	35	Male	1 or 2 WHO	0	AliveOnART	AliveOnART	365	0
927	2wT arm	38	Female	1 or 2 WHO	0	AliveOnART	AliveOnART	365	0
928	2wT arm	32	Female	1 or 2 WHO	0	AliveOnART	AliveOnART	365	0
929	Routine	37	Male	1 or 2 WHO	0	AliveOnART	AliveOnART	365	0
930	Routine	23	Female	1 or 2 WHO	0	AliveOnART	AliveOnART	365	0
931	2wT arm	47	Male	1 or 2 WHO	0	AliveOnART	AliveOnART	365	0
932	Routine	35	Male	1 or 2 WHO	0	AliveOnART	AliveOnART	365	0
933	2wT arm	27	Male	1 or 2 WHO	0	AliveOnART	AliveOnART	365	0
934	2wT arm	48	Male	4 WHO	175	AliveOnART	AliveOnART	365	0
935	Routine	47	Female	4 WHO	0	AliveOnART	AliveOnART	365	0
936	Routine	28	Female	1 or 2 WHO	0	AliveOnART	AliveOnART	365	0
